# Supplementary material for: The transcription factor MdWRKY9 is involved in jasmonic acid-mediated salt stress tolerance in apple
Source: Hortic Res. 2025 Mar 4;12(6):uhaf068. doi: 10.1093/hr/uhaf068 (PMC12038257; doi:10.1093/hr/uhaf068)
Supplement: Web_Material_uhaf068 [file web_material_uhaf068.zip]

Archive with 3 entries (3 files):
- Supplemental Figure S1-S8.pdf
- Table S1.xlsx
- Table S2.xlsx
