# Supplementary material for: The transcription factor MdWRKY9 is involved in jasmonic acid-mediated salt stress tolerance in apple
Source: Hortic Res. 2025 Mar 4;12(6):uhaf068. doi: 10.1093/hr/uhaf068 (PMC12038257; doi:10.1093/hr/uhaf068)
Supplement: Web_Material_uhaf068 [file web_material_uhaf068.zip › Table S1.xlsx]

## Sheet: Sheet1
Table S1. Primers used in this study
Role	Name	primer (5′-3′)
RT-qPCR	MdWRKY9-qPCR-F	CCGATAATAGCAGCAACAAT
	MdWRKY9-qPCR-R	ATCCATAACTTCCTTCACTCT
	MdNHX1-qPCR-F	AAGCGACAGTCCTGGAACAT
	MdNHX1-qPCR-R	TATTATCACTTGCTGCCGGAG
	MdNHX2-qPCR-F	ATGCGTGGCTCTGTTTCAAT
	MdNHX2-qPCR-R	AACTGTGATGGTGCTGGTGA
	MdSOS1-qPCR-F	AGGAAACCATGAAATTGTGTGG
	MdSOS1-qPCR-R	GATCATGTCACAAATGTAGGGC
	MdSOS2-qPCR-F	AATCAATGGGTCTCAAGGTC
	MdSOS2-qPCR-R	CCTCCTTCGGTTTCCAAATA
	MdSOS3-qPCR-F	GGGGTTATTGAGTTTGGAGA
	MdSOS3-qPCR-R	GGATGCTTCGACACAAATTC
	MdActin- F	TGACCGAATGAGCAAGGAAATTA
	MdActin-R	ACTCAGCTTTGGCAATCCACATC
transgene	MdWRKY9(PRI101-GFP)-F	ttgatacatatgcccgtcgacATGACTTCTTCCTTCACGAACCTC
	MdWRKY9(PRI101-GFP)-R	tcagaattcggtacccccgggGAACTCAGAAAATCCATAACTTCCTTC
	MdJAZ5(PZP211)-F	acccgaggatccacggtcgacATGGCAGCTGAGAAGTTGAATTT
	MdJAZ5(PZP211)-R	gtccattctagagagactagtGAGGCTGAGTTCAAGCTGCTTT
	MdJAZ10(PZP211)-F	acccgaggatccacggtcgacATGGCAGCTGAAAAGTTGAATTT
	MdJAZ10(PZP211)-R	gtccattctagagagactagtCTATAGCCTGAGCTCAAGCTGCT
LUC	MdWRKY9(pGreenII62-SK)-F	cgctctagaactagtggatccATGACTTCTTCCTTCACGAACCTC
	MdWRKY9(pGreenII62-SK)-R	gtcgacggtatcgataagcttGAACTCAGAAAATCCATAACTTCCTTC
	MdJAZ5(pGreenII62-SK)-F	cgctctagaactagtggatccATGGCAGCTGAGAAGTTGAATTT
	MdJAZ5(pGreenII62-SK)-R	gtcgacggtatcgataagcttGAGGCTGAGTTCAAGCTGCTTT
	MdJAZ10(pGreenII62-SK)-F	cgctctagaactagtggatccATGGCAGCTGAAAAGTTGAATTT
	MdJAZ10(pGreenII62-SK)-R	gtcgacggtatcgataagcttTAGCCTGAGCTCAAGCTGCTTT
	ProMdNHX1(pGreenII0800-Luc)-F	gggccccccctcgaggtcgacGAATCCGAATTAATTGATAAGGAGG
	ProMdNHX1(pGreenII0800-Luc)-R	cgctctagaactagtggatccCATTGTATCCACCTCTTGGAATAAAT
	ProMdSOS2(pGreenII0800-Luc)-F	gggccccccctcgaggtcgacAAATCCTTCTCGACCGAGACTTT
	ProMdSOS2(pGreenII0800-Luc)-R	cgctctagaactagtggatccCATTGTCGTCCCTCTGAGCTCA
	ProMdSOS3(pGreenII0800-Luc)-F	gggccccccctcgaggtcgacAAAAAAAAGATTTGGACGCGTG
	ProMdSOS3(pGreenII0800-Luc)-R	cgctctagaactagtggatccCATTAATAAACCAACATAATTCACTCACA
ChIP	MdNHX1-Wbox1-ChIP-F	TTTGTGGCATGAATCAAATTAC
	MdNHX1-Wbox1-ChIP-R	ATGAGAAGAGCTTTAAATTGTTG
	MdSOS2-Wbox2-ChIP-F	CGATTCTCCAACTCCTGA
	MdSOS2-Wbox2-ChIP-R	TTCCAATTAACTTCAATCAACAC
	MdSOS2-Wbox3-ChIP-F	GTTCAGCATCCCAAACAAT
	MdSOS2-Wbox3-ChIP-R	GTAAATTCAGTCAACCCAAGT
Y2H	MdWRKY9-F5(pGBKT7)-F	tcagaggaggacctgcatatgATGTCTACTCAATCTTCGCAATATGG
	MdWRKY9-F5(pGBKT7)-R	ccgctgcaggtcgacggatccGAACTCAGAAAATCCATAACTTCCTTC
	MdJAZ5(pGADT7)F	gtaccagattacgctcatatgATGGCAGCTGAGAAGTTGAATTT
	MdJAZ5(pGADT7)R	cagctcgagctcgatggatccGAGGCTGAGTTCAAGCTGCTTT
	MdJAZ10(pGADT7)F	gtaccagattacgctcatatgATGGCAGCTGAAAAGTTGAATTT
	MdJAZ10(pGADT7)R	cagctcgagctcgatggatccTAGCCTGAGCTCAAGCTGCTTT
pull-down	MdWRKY9(PET32a)-F	gccatggctgatatcggatccATGACTTCTTCCTTCACGAACCTC
	MdWRKY9(PET32a)-R	ttgtcgacggagctcgaattcGAACTCAGAAAATCCATAACTTCCTTC
	MdJAZ5(PGEX4T-1)-F	gatctggttccgcgtggatccATGGCAGCTGAGAAGTTGAATTT
	MdJAZ5(PGEX4T-1)-R	ctcgagtcgacccgggaattcGAGGCTGAGTTCAAGCTGCTTT
	MdJAZ10(PGEX4T-1)-F	gatctggttccgcgtggatccATGGCAGCTGAAAAGTTGAATTT
	MdJAZ10(PGEX4T-1)-R	ctcgagtcgacccgggaattcTAGCCTGAGCTCAAGCTGCTTT
BIFC	MdWRKY9(pUC-SPYNE)-F	tggcgcgccactagtggatccACTATTCGTCTAATCCGAACCGG
	MdWRKY9(pUC-SPYNE)-R	agcggtaccctcgaggtcgacGAACTCAGAAAATCCATAACTTCCTTC
	MdJAZ5(pUC-SPYCE)-F	tggcgcgccactagtggatccATGGCAGCTGAGAAGTTGAATTT
	MdJAZ5(pUC-SPYCE)-R	agcggtaccctcgaggtcgacGAGGCTGAGTTCAAGCTGCTTT
	MdJAZ10(pUC-SPYCE)-F	tggcgcgccactagtggatccATGGCAGCTGAAAAGTTGAATTT
	MdJAZ10(pUC-SPYCE)-R	agcggtaccctcgaggtcgacTAGCCTGAGCTCAAGCTGCTTT
LCI	W9(nLUC)-F	GAGCTCGGTACCCGGGATCCACTATTCGTCTAATCCGAACCGG
	W9(nLUC)-R	CGAGATCTGGTCGACGAACTCAGAAAATCCATAACTTCCTTC
	JAZ5(cLUC)-F	TCCCGGGGCGGTACCATGGCAGCTGAGAAGTTGAATTT
	JAZ5(cLUC)-R	CTGCAGGTCGACGAGGCTGAGTTCAAGCTGCTTT
	JAZ10(cLUC)-F	TCCCGGGGCGGTACCATGGCAGCTGAAAAGTTGAATTT
	JAZ10(cLUC)-R	CTGCAGGTCGACTAGCCTGAGCTCAAGCTGCTTT
EMSA	MdNHX1-W-box(hot probe)-F	ATCATATTTTTACACTAAAAAGTCAATCTTGGTACTATTTATCTTA(3`Biotin)
	MdNHX1-W-box(hot probe)-R	TAAGATAAATAGTACCAAGATTGACTTTTTAGTGTAAAAATATGAT(3`Biotin)
	MdSOS2-W-box(hot probe)1-F	TCACAGCCACGTGAATTGAATTGACCAATTTTCCAATTCTGTTTAT(3`Biotin)
	MdSOS2-W-box(hot probe)1-R	ATAAACAGAATTGGAAAATTGGTCAATTCAATTCACGTGGCTGTGA(3`Biotin)
	MdSOS2-W-box(hot probe)2-F	TATGAAAACTGGAACTTGGGTTGACTGAATTTACTTCTAATTTCAT(3`Biotin)
	MdSOS2-W-box(hot probe)2-R	ATGAAATTAGAAGTAAATTCAGTCAACCCAAGTTCCAGTTTTCATA(3`Biotin)
	MdSOS3-W-box(hot probe)1-F	TAGTGAAGCACATCCGCTCTAGTCAAAGCAGCTACGCTCACGCGTG(3`Biotin)
	MdSOS3-W-box(hot probe)1-R	CACGCGTGAGCGTAGCTGCTTTGACTAGAGCGGATGTGCTTCACTA(3`Biotin)
	MdSOS3-W-box(hot probe)2-F	GCCAATCACCTTTTTATGTTGGTCAATGAATGGTTTAAGTTTCTGG(3`Biotin)
	MdSOS3-W-box(hot probe)2-R	CCAGAAACTTAAACCATTCATTGACCAACATAAAAAGGTGATTGGC(3`Biotin)
	MdSOS3-W-box(hot probe)3-F	TCGAGTCTGATAAAATATTATTGACCGAGTGCCATTCTATTGCGAT(3`Biotin)
	MdSOS3-W-box(hot probe)3-R	ATCGCAATAGAATGGCACTCGGTCAATAATATTTTATCAGACTCGA(3`Biotin)
	MdNHX1-W-box (cold probe)-F	ATCATATTTTTACACTAAAAAGTCAATCTTGGTACTATTTATCTTA
	MdNHX1-W-box (cold probe)-R	TAAGATAAATAGTACCAAGATTGACTTTTTAGTGTAAAAATATGAT
	MdSOS2-W-box (cold probe)1-F	TCACAGCCACGTGAATTGAATTGACCAATTTTCCAATTCTGTTTAT
	MdSOS2-W-box (cold probe)1-R	ATAAACAGAATTGGAAAATTGGTCAATTCAATTCACGTGGCTGTGA
	MdSOS2-W-box (cold probe)2-F	TATGAAAACTGGAACTTGGGTTGACTGAATTTACTTCTAATTTCAT
	MdSOS2-W-box (cold probe)2-R	ATGAAATTAGAAGTAAATTCAGTCAACCCAAGTTCCAGTTTTCATA
	MdNHX1-W-box (mutant probe)-F	ATCATATTTTTACACTAAAAAGGAAATCTTGGTACTATTTATCTTA(3`Biotin)
	MdNHX1-W-box (mutant probe)-R	TAAGATAAATAGTACCAAGATTTCCTTTTTAGTGTAAAAATATGAT(3`Biotin)
	MdSOS2-W-box (mutant probe)1-F	TCACAGCCACGTGAATTGAATTTCCCAATTTTCCAATTCTGTTTAT(3`Biotin)
	MdSOS2-W-box (mutant probe)1-R	ATAAACAGAATTGGAAAATTGGGAAATTCAATTCACGTGGCTGTGA(3`Biotin)
	MdSOS2-W-box (mutant probe)2-F	TATGAAAACTGGAACTTGGGTTTCCTGAATTTACTTCTAATTTCAT(3`Biotin)
	MdSOS2-W-box (mutant probe)2-R	ATGAAATTAGAAGTAAATTCAGGAAACCCAAGTTCCAGTTTTCATA(3`Biotin)
