# Supplementary material for: The transcription factor MdWRKY9 is involved in jasmonic acid-mediated salt stress tolerance in apple
Source: Hortic Res. 2025 Mar 4;12(6):uhaf068. doi: 10.1093/hr/uhaf068 (PMC12038257; doi:10.1093/hr/uhaf068)
Supplement: Web_Material_uhaf068 [file web_material_uhaf068.zip › Table S2.xlsx]

## Sheet: Sheet1
Table S2. The proteins identified in a MdWRKY9 yeast two-hybrid library interaction
Gene ID	Annotated Function
MD10G1314900	Ubiquitin [Medicago truncatula]
MD01G1139500	PREDICTED: BTB/POZ and MATH domain-containing protein 3-like isoform X1 [Pyrus x bretschneideri]
MD14G1215200	PREDICTED: alpha-1,4-glucan-protein synthase [UDP-forming] [Malus domestica]
MD04G1030300	PREDICTED: chitinase-like protein 1 [Malus domestica]
MD12G1057600	PREDICTED: omega-6 fatty acid desaturase, endoplasmic reticulum isozyme 2 [Malus domestica]
MD06G1124100	PREDICTED: flavonol synthase/flavanone 3-hydroxylase-like [Malus domestica]
MD17G1034800	PREDICTED: formate dehydrogenase, mitochondrial [Malus domestica]
MD09G1178600	PREDICTED: protein TIFY 11B-like [Malus domestica]
MD04G1044600	PREDICTED: 60S ribosomal protein L3 [Malus domestica]
MD06G1114800	PREDICTED: serine/threonine-protein kinase WNK8-like [Malus domestica]
MD03G1211300	polyubiquitin 10 [Arabidopsis thaliana]
MD05G1341400	polyubiquitin 10 [Arabidopsis thaliana]
MD17G1164400	PREDICTED: protein TIFY 10B-like [Malus domestica]
MD00G1160700	PREDICTED: LOW QUALITY PROTEIN: guanine nucleotide-binding protein subunit beta-like protein [Malus domestica]
MD01G1148400	probable aquaporin PIP1-4 [Malus domestica]
MD07G1009000	PREDICTED: ADP,ATP carrier protein 1, mitochondrial-like [Malus domestica]
MD02G1072100	PREDICTED: vacuolar protein sorting-associated protein 32 homolog 2-like [Malus domestica]
MD15G1217900	PREDICTED: thiol protease aleurain-like [Malus domestica]
MD15G1073300	PREDICTED: 3-oxo-Delta(4,5)-steroid 5-beta-reductase-like [Malus domestica]
MD17G1001600	PREDICTED: carbonyl reductase family member 4-like [Malus domestica]
MD04G1127400	PREDICTED: actin [Malus domestica]
MD07G1174700	PREDICTED: probable aquaporin PIP2-5 [Malus domestica]
MD17G1066000	PREDICTED: vegetative cell wall protein gp1-like [Malus domestica]
MD13G1185100	PREDICTED: stem-specific protein TSJT1 [Pyrus x bretschneideri]
MD13G1060200	PREDICTED: probable 6-phosphogluconolactonase 2 [Malus domestica]
MD11G1241700	PREDICTED: protochlorophyllide reductase, chloroplastic-like [Malus domestica]
